# Supplementary material for: Housing, Husbandry and Welfare of a “Classic” Fish Model, the Paradise Fish (Macropodus opercularis)
Source: Animals (Basel). 2021 Mar 11;11(3):786. doi: 10.3390/ani11030786 (PMC8000575; doi:10.3390/ani11030786)
Supplement: Supplementary file 1 [file animals-11-00786-s001.zip]

Archive with 2 entries (2 files):
- Video S1_paradise fish fight.mp4
- Video S2_paradise fish fight.mp4
